# Supplementary material for: Optimization of Coagulation-Flocculation Process in Efficient Arsenic Removal from Highly Contaminated Groundwater by Response Surface Methodology
Source: Molecules. 2022 Nov 17;27(22):7953. doi: 10.3390/molecules27227953 (PMC9693969; doi:10.3390/molecules27227953)
Supplement: Supplementary file 1 [file molecules-27-07953-s001.zip]

Archive with 1 entries (1 files):
- molecules-1998700-supplementary.pdf
